# Supplementary material for: Protein activation mapping of human sun-protected epidermis after an acute dose of erythemic solar simulated light
Source: NPJ Precis Oncol. 2017 Sep 21;1:34. doi: 10.1038/s41698-017-0037-7 (PMC5695572; doi:10.1038/s41698-017-0037-7)
Supplement: Supplementary file 2 — Supplemental Table 1 [file 41698_2017_37_MOESM2_ESM.xlsx]

## Sheet: Supplemental Table 1 
Antibody	Vendor	Dilution
4E-BP1 (T70)	CellSignaling	1:200
Acetyl-CoA Carboxylase (S79)	CellSignaling	1:50
Acetyl-Histone H3 Lys9/14	CellSignaling	1:2000
Acetyl-Histone H4 Lys8	CellSignaling	1:200
Adducin (S662)	Upstate	1:100
Akt (S473)	CellSignaling	1:100
AKT (T308)	CellSignaling	1:100
ALK (D5F3) XP	CellSignaling	1:50
ALK (Y1604)	CellSignaling	1:50
AMPKalpha1 (S485)	CellSignaling	1:50
AMPKbeta1 (S108)	CellSignaling	1:50
ASK1 (S83)	CellSignaling	1:50
ATF-2 (T71)	CellSignaling	1:100
ATP-Citrate Lyase (S454)	CellSignaling	1:100
Aurora A (T288)/B (T232)/C (T198) (D13A11)	CellSignaling	1:50
Axin1 (C76H11)	CellSignaling	1:200
B-Raf (S445)	CellSignaling	1:50
BAD (S112)	CellSignaling	1:200
BAD (S155)	CellSignaling	1:100
Bak	CellSignaling	1:100
Bax	CellSignaling	1:200
Bcl-2 (S70) (5H2)	CellSignaling	1:200
BIM	CellSignaling	1:500
c-Abl (T735)	CellSignaling	1:50
c-Abl (Y245)	CellSignaling	1:100
c-Kit (Y703)	CellSignaling	1:50
c-Kit (Y719)	CellSignaling	1:50
c-Raf (S338) (56A6)	CellSignaling	1:200
Caspase-3, cleaved (D175)	CellSignaling	1:50
Caspase-6, cleaved (D162)	CellSignaling	1:50
Caspase-7, cleaved (D198)	CellSignaling	1:100
Caspase-9, cleaved (D330)	CellSignaling	1:50
CD24 (FL-80)	SantaCruz	1:50
CDK2 (78B2)	CellSignaling	1:200
Cox-2 (33)	BD	1:200
CREB (S133)	CellSignaling	1:100
Cyclin A (BF683)	CellSignaling	1:50
Cyclin D1 (DCS6)	CellSignaling	1:100
Cyclin D1 (T286)	CellSignaling	1:100
E-Cadherin	CellSignaling	1:100
EGFR	CellSignaling	1:100
EGFR (Y1068)	CellSignaling	1:50
EGFR (Y1173)	BioSource	1:100
EGFR (Y992)	CellSignaling	1:50
eIF4G (S1108)	CellSignaling	1:1000
eNOS (S1177)	CellSignaling	1:50
eNOS/NOS III (S116)	Upstate	1:500
ErbB2/HER2	CellSignaling	1:100
ErbB2/HER2 (Y1248)	Imgenex	1:500
ErbB2/HER2 (Y877)	Imgenex	1:500
ErbB3/HER3 (1B2)	CellSignaling	1:500
ErbB3/HER3 (Y1289) (21D3)	CellSignaling	1:200
ErbB4/HER4 (111B2)	CellSignaling	1:50
ERK 1/2 (T202/Y204)	CellSignaling	1:1000
Estrogen Rec a (S118) (16JR)	CellSignaling	1:1000
Estrogen Receptor a	CellSignaling	1:500
Ezrin (T567)/Radixin (T564)/Moesin (T558)	CellSignaling	1:100
FADD (S194)	CellSignaling	1:50
FAK (Y576/577)	CellSignaling	1:200
FKHR (S256)	CellSignaling	1:100
Fyn (T12)	SantaCruz	1:2000
GSK-3alpha/beta (S21/9)	CellSignaling	1:100
Heme-Oxygenase-1	Stressgen	1:500
Histone Deacetylase 4 (HDAC4)	CellSignaling	1:100
Histone Deacetylase 6 (HDAC6)	SantaCruz	1:2000
Histone H3 (S10) Mitosis Marker	Upstate	1:200
IGF-1R (Y1135/36)/IR (Y1150/51) (19H7)	CellSignaling	1:500
IkappaB-alpha (S32/36) (5A5)	CellSignaling	1:100
IL-10	Abcam	1:2000
IRS-1 (S612)	CellSignaling	1:200
Jak1 (Y1022/1023)	CellSignaling	1:50
Lck (Y505)	Biosource	1:50
LIMK1 (T508)/LIMK2 (T505)	CellSignaling	1:100
LKB1 (S334)	CellSignaling	1:50
LKB1 (S428)	CellSignaling	1:100
MDM2 (S166)	CellSignaling	1:100
MEK1/2 (S217/221)	CellSignaling	1:500
Met (Y1234/1235)	CellSignaling	1:200
MMP-11	Abcam	1:200
MMP-14	Abcam	1:200
Mst1 (T183)/Mst2 (T180)	CellSignaling	1:50
mTOR (S2448)	CellSignaling	1:100
Myeloperoxidase (MPO)	CellSignaling	1:200
Nanog	CellSignaling	1:1000
NFkB p65 (S536)	CellSignaling	1:50
Nrf2	Abcam	1:200
NUMB	Abcam	1:50
p21 Waf1/Cip1 (DCS60)	CellSignaling	1:200
p27 Kip1	BD	1:100
p38 MAPK (T180/Y182)	CellSignaling	1:50
p70 S6 Kinase (S371)	CellSignaling	1:50
p90RSK (S380)	CellSignaling	1:200
p90RSK (T359/S363)	CellSignaling	1:200
PAK1 (T423)/PAK2 (T402)	CellSignaling	1:100
PDK1 (S241)	CellSignaling	1:200
PKA C (T197)	CellSignaling	1:200
PKC alpha (S657)	Upstate	1:1000
PKC delta (T505)	CellSignaling	1:50
PKC zeta/lambda (T410/403)	CellSignaling	1:50
PLCgamma1 (Y783)	CellSignaling	1:100
PLK1 (T210)	BD	1:200
PRAS40 (T246)	BioSource	1:1000
PTEN (S380)	CellSignaling	1:500
RANK (H-300)	SantaCruz	1:50
RANKL	Novus	1:50
Ret (Y905)	CellSignaling	1:100
RSK3 (T356/S360)	CellSignaling	1:500
SAPK/JNK (T183/Y185)	CellSignaling	1:200
SGK1 (S78)	CellSignaling	1:100
Shc (Y317)	Upstate	1:200
SHIP1 (Y1020)	CellSignaling	1:50
SHP2 (Y580)	Biosource	1:500
Smac/Diablo	CellSignaling	1:10,000
Smad1 (S/S)/Smad5 (S/S)/Smad8 (S/S)	CellSignaling	1:50
SMAD2 (S465/467)	CellSignaling	1:200
Sox2	CellSignaling	1:100
Src (Y527)	CellSignaling	1:200
Src Family (Y416)	CellSignaling	1:200
Stat3 (S727)	CellSignaling	1:100
Syk (Y525/526)	CellSignaling	1:50
TGF-Beta (56E4)	CellSignaling	1:1000
Tuberin/TSC2 (Y1571)	CellSignaling	1:50
Tubulin, alpha acetylated (6-11B-1)	SantaCruz	1:200
Vav3 (Y173)	Biosource	1:1000
VEGFR 2 (Y951)	CellSignaling	1:200
VEGFR 2 (Y996)	CellSignaling	1:100
Vimentin	CellSignaling	1:500
Wnt5a/B (C27E8)	CellSignaling	1:100
Supplemental Table1: Final RPPA data for the entire SSL study set.
