# Supplementary material for: Protein activation mapping of human sun-protected epidermis after an acute dose of erythemic solar simulated light
Source: NPJ Precis Oncol. 2017 Sep 21;1:34. doi: 10.1038/s41698-017-0037-7 (PMC5695572; doi:10.1038/s41698-017-0037-7)
Supplement: Supplementary file 3 — Supplemental Table 2 [file 41698_2017_37_MOESM3_ESM.xlsx]

## Sheet: Supplemental Table 2
Sample	Acetyl-Histone H3 Lys9/14	Acetyl-Histone H4 Lys8	ALK	Axin1	Bak	Bax	Bim	CD24	CDK2	Cleaved Caspase 3 D175	Cleaved Caspase 6 D162	Cleaved Caspase 7 D198	Cleaved Caspase 9 D330	Cox-2	Cyclin A	Cyclin D1	E-Cadherin	EGFR	ErbB2	ErbB3	ErbB4	Estrogen Rec a	Heme-Oxygenase-1	Histone Deacetylase 4	Histone Deacetylase 6	IL-10	MMP-11	MMP-14	Myeloperoxidase	Nanog	Nrf2	NUMB	p21 Waf1/Cip1	p27 Kip1	p4EBP1 T70	pAcetyl-CoA Carboxylase S79	pAdducin S662	pAkt S473	pAKT T308	pALK Y1604	pAMPKa1 S485	pAMPKB1 S108	pASK1 S83	pATF-2 T71	pATP-Citrate Lyase S454	pAurora A/B/C T288/232/198	pBAD S112	pBAD S155	pBcl-2 S70
4301-BL	3177.98	12357.3	10992.8	1654.08	5130.71	3105.72	1446.64	104820	6483.4	15521.8	4031.93	5004.03	5519.27	1848.26	3793.33	6870.55	9330.09	4527.84	8275.05	4619.31	10352.7	1634.35	6974.39	78433	6130.3	17396.1	5105.12	11637.6	13548.1	15367.3	5187.46	8493.02	1019.43	4755.23	4134	10949	11259.9	4.54e-05	13226.8	2477.49	1016.38	3991.81	7895.12	4.54e-05	4040	6607.76	4.54e-05	4959.2	8866.19
4301-5 min	9414.44	15693.5	12606.9	2630.69	5687.35	5530.31	2966.09	102744	5334.76	24587.7	4693.81	8561.24	10066.8	2718.95	9556.72	8416.93	28566.8	8070.74	10147.7	7738.79	13480.5	2305.38	21396.9	31257.1	11602.8	22247.8	5442.54	20994.2	27722.5	12307.9	8316.53	14472.4	1534.56	8442.22	6081.46	13534.5	23861	4.54e-05	21036.2	4179.72	2411.49	6008.92	22697.3	4.54e-05	9330.09	6781.81	1435.11	7517.58	9946.74
4301-1 hr	7002.34	11860.9	7615.95	2201.73	3940.25	4179.72	2349.6	71682.4	4380.86	18638.8	2782.21	6667.5	6002.91	2812.98	4023.87	7346.66	25591.1	6489.88	7009.35	4661.07	11025.9	1694.26	15367.3	25848.3	11147.8	18564.4	4209.08	16383	26903.2	11602.8	5658.98	8569.8	1097.73	7186.79	4707.91	9274.28	23861	4.54e-05	17309.3	3377.87	1694.26	2527.54	19072.4	4.54e-05	11932.2	5630.76	1718.14	6496.38	7222.82
4301-5 hr	6788.6	13069	8349.86	2525.01	6111.95	4027.9	2250.71	110194	4731.51	19091.5	3307.67	7101.06	5658.98	2492.4	3804.73	7331.97	25591.1	6601.16	9054.35	6111.95	12088.4	2028.39	17854.3	12258.8	10147.7	16317.6	5250.09	16317.6	23623.6	12519	6033	9897.13	1301.15	8928.47	5069.51	10026.6	24100.8	4.54e-05	15352	3659.2	2069.37	3979.85	17961.7	4.54e-05	9720.58	5552.48	1392.7	6829.46	7570.39
4301-24 hr	13279.8	16781	12431.6	3736.86	8111.19	7186.79	4234.41	115844	6761.5	28566.8	7376.1	12797.4	11103.3	3854.51	8946.34	10321.7	31257.1	9759.53	9847.76	7800.94	16564.2	3374.49	23623.6	13213.6	12887.3	26903.2	7354	26903.2	41357.1	12887.3	9117.95	14779.6	3633.68	10689.3	5721.58	14764.8	36680.5	4.54e-05	18826.1	5151.28	3428.92	5223.9	31257.1	1307.67	15214.4	6191.92	3816.16	10905.3	9818.27
4302-BL	9145.35	17361.3	11778.1	3435.78	8450.66	6191.92	3630.04	125492	7222.82	25591.1	3897.15	9136.2	8928.47	4994.04	7450.23	8233.77	35954.1	10959.9	12369.6	7879.35	14972.9	2927.78	26635.5	28001.1	14530.4	25084.4	6581.38	22697.3	43914.5	14058.7	9537.63	13725.4	2333.21	11731.1	6627.61	14824	33189.9	4.54e-05	17465.8	4031.93	3235.7	7746.53	26370.5	4.54e-05	8964.25	6355.02	1917.93	8699.32	11003.8
4302-5 min	5350.79	11944.2	7058.59	2226.09	3583.16	3536.88	2335.54	99707.9	4192.28	17890	1721.58	6136.44	3971.9	2484.93	2798.95	4803.02	23623.6	5761.77	7079.79	5388.38	7746.53	1603.59	17890	19771.6	9867.48	17979.7	3619.17	15184	33189.9	14228.5	5519.27	7738.79	1436.55	6911.9	4407.22	7855.74	18901.6	4.54e-05	15093.2	3019.96	1294.66	2591.52	15646.5	4.54e-05	9499.56	4359.01	4.54e-05	5681.67	4619.31
4302-1 hr	5120.46	11544.9	9302.14	2042.64	5276.4	3327.58	2261.99	90219.4	4774.29	14086.9	2983.94	5004.03	4385.24	2158.14	3278.04	5084.75	19870.7	5825.5	8225.55	5166.76	8655.93	2462.67	13200.4	48533	9348.77	17085.8	4779.06	12606.9	22471.4	12644.8	5625.14	8830.8	1670.7	7266.28	4559.65	9172.82	12964.9	4.54e-05	13507.5	2443.04	1595.59	6317	9818.27	4.54e-05	6634.25	3692.28	4.54e-05	5796.44	8103.08
4302-5 hr	11114.4	14129.2	11684.3	2887.08	6568.23	6522.42	3340.92	101722	6509.38	21698.5	3673.87	8408.51	8655.93	4315.64	4919.69	9292.85	30946	9081.55	10006.6	6734.5	13988.6	3854.51	16831.4	48050.1	10540.7	26635.5	6981.37	24343	38561.1	13835.6	7472.61	14617.9	2050.83	10477.7	6093.64	15930.6	22026.5	4.54e-05	13480.5	3733.12	1704.45	7165.26	30638.1	4.54e-05	10178.2	4385.24	2489.91	9614.23	9808.45
4302-24 hr	5630.76	14883.4	10280.5	2588.93	6463.98	6272.94	2525.01	108012	5866.42	21872.8	4411.63	8501.52	6694.22	5250.09	4764.75	5698.74	29143.9	8821.97	9518.57	5497.23	11048	2832.74	14779.6	17171.4	10290.7	22247.8	6323.32	20231.6	34200.6	13988.6	7129.52	12052.2	3529.81	9986.6	5591.48	11282.4	25336.5	1302.45	15898.8	4113.38	1716.43	4675.07	13766.6	5825.5	10229.2	5382.99	3533.34	8493.02	9509.06
4303-BL	6607.76	9237.25	7442.78	2140.94	3971.9	3963.96	2321.57	65512.8	4324.27	11956.1	2643.87	4642.46	3371.12	2683.83	4722.06	6099.73	19341.3	5276.4	4251.38	3056.42	7222.82	2090.17	7903.02	40134.9	7150.95	15756.4	3435.78	10301	19555.3	13946.7	4113.38	8673.26	2020.3	7427.91	4394.02	7115.28	11649.3	4.54e-05	14044.7	1927.54	4.54e-05	2989.92	12357.3	4.54e-05	8552.68	3526.29	4.54e-05	4247.14	7079.79
4303-5 min	10583	12746.3	13174	3032.07	10311.3	6412.47	3508.7	93901.3	7808.75	19091.5	4600.87	7495.06	7413.07	4684.43	5919.46	7502.57	24100.8	7879.35	9887.24	5872.29	12246.6	2829.91	10097.1	17154.2	11944.2	22925.4	7368.72	15306	22471.4	16949.6	6918.82	15444.4	2633.32	10006.6	5895.83	12481.5	20599	1258.91	16564.2	2771.1	1395.49	5715.86	12810.2	4.54e-05	9518.57	5733.03	4.54e-05	6111.95	10959.9
4303-1 hr	31571.2	15693.5	16531.1	5281.68	13134.5	8795.54	5409.97	100710	10229.2	23623.6	6093.64	10290.7	11464.4	6594.56	8459.12	9367.49	38948.7	13629.6	12357.3	9946.74	18676.1	4605.47	17854.3	19244.9	13003.8	30638.1	9857.62	23623.6	37049.1	11649.3	8991.19	21247.6	3307.67	14958	6425.31	24100.8	37049.1	4.54e-05	17309.3	4750.47	1954.72	7136.66	36315.5	3695.98	15367.3	5453.43	3044.22	9442.72	13739.1
4303-5 hr	17623.7	17836.5	14285.5	4564.21	10883.5	8875.05	4328.6	120572	9575.85	27722.5	5733.03	12222.1	12016.1	9172.82	9518.57	10415	43477.6	17102.8	12531.5	9798.65	14987.9	4536.9	22026.5	8225.55	14705.8	33523.4	8383.33	23388.5	42616.6	15093.2	11602.8	21247.6	4900.05	14750	7593.14	17783	50513.7	9358.12	19418.9	6118.06	4689.12	6741.25	30638.1	11849	26370.5	8006.43	9367.49	13042.9	14588.7
4303-24 hr	16647.2	16171.4	14443.5	4213.29	11430	9779.07	5693.04	114691	7368.72	26370.5	8341.52	13932.8	12064.2	7037.44	7966.49	9099.73	35954.1	11136.7	10046.7	7532.63	16714	4359.01	19970.3	14928.1	12695.5	32209	9172.82	24100.8	35242.2	16848.2	7361.36	19015.3	6788.6	12823.1	6761.5	15898.8	53637.3	10352.7	18920.5	4793.42	4.54e-05	2930.71	23155.8	3568.86	23861	5388.38	4015.83	11327.6	11660.9
4305-BL	14044.7	14972.9	12197.7	3881.59	7879.35	7950.58	2743.53	125492	8604.15	23623.6	4285.53	9779.07	9200.38	6304.38	9759.53	8192.71	35242.2	11637.6	11192.5	8258.51	13602.4	4163.03	29436.8	17890	12939	28853.9	7058.59	21676.9	31257.1	19168	8725.46	17326.6	3568.86	11696	7646.48	14853.6	38177.4	2460.21	18545.8	4345.95	2729.85	6386.87	25336.5	4.54e-05	16220	6714.34	4.54e-05	9072.47	9442.72
4305-5 min	13319.7	15382.7	12136.8	4179.72	10786	6033	3059.48	100710	8586.96	25336.5	5377.61	9566.29	10446.3	6627.61	8510.02	8450.66	35242.2	11944.2	15017.9	10239.4	14185.9	4712.62	29143.9	17326.6	14603.3	25591.1	7738.79	19535.7	33860.4	16123	9818.27	19732.1	3586.75	11696	6747.99	14987.9	46166	2337.88	20723	5271.13	4217.51	10056.8	37797.6	4.54e-05	18996.3	6891.2	2517.45	10270.2	12456.5
4305-1 hr	23155.8	14853.6	14143.4	5024.09	12382	9701.16	3781.97	138691	14044.7	28566.8	3171.63	10530.2	13891	6099.73	12161.1	8795.54	43477.6	18527.3	17641.3	11510.3	19187.2	4851.29	38177.4	25848.3	18901.6	32859.6	9643.12	26635.5	35242.2	13399.9	11418.6	24587.7	2980.96	12670.1	7450.23	25084.4	54720.8	4.54e-05	22697.3	6051.13	1303.75	6721.05	52575.2	4.54e-05	17800.8	6674.17	2504.89	11361.7	12771.9
4305-5 hr	7700.19	16680.6	13359.7	3659.2	9099.73	7840.05	2438.16	88433	8450.66	23155.8	4163.03	8103.08	11884.6	2838.41	9405.03	7450.23	29732.6	10970.9	12307.9	9072.47	15336.6	2977.98	24834.8	63576.6	12657.4	28282.5	7442.78	18657.4	25591.1	12581.7	9009.19	18807.3	2065.24	10363	6081.46	13279.8	33189.9	9936.8	22925.4	4788.63	2143.08	1374.71	16531.1	4600.87	14943	5681.67	2841.25	9452.18	13016.9
4305-24 hr	16220	19614	14853.6	5761.77	16268.7	11048	4774.29	114691	10551.3	32209	8225.55	13003.8	14913.2	7510.07	13293.1	7800.94	35596.4	8349.86	15290.7	12481.5	17051.6	5019.07	41357.1	25336.5	18732.2	30333.2	10016.6	21872.8	34891.6	10764.4	11373	24343	8176.34	15352	8760.43	22471.4	61697.6	8242.02	26370.5	6198.11	2578.6	3551.06	54176.3	1840.88	21611.9	8991.19	5313.47	11956.1	13711.6
4306-BL	12632.1	16983.5	13319.7	3681.22	8561.24	10036.7	3597.52	130614	7793.15	29143.9	5292.26	10467.2	14072.8	5541.39	11956.1	11259.9	33189.9	9009.19	15229.7	8919.54	16042.5	5681.67	25336.5	43914.5	16220	30638.1	7754.28	19673	34200.6	17378.7	10270.2	20868.6	3644.59	12746.3	6515.89	18490.3	33860.4	1647.48	24834.8	3477.26	2547.84	8518.54	19015.3	4.54e-05	10168	5761.77	1861.24	9556.72	13200.4
4306-5 min	15630.8	17553.3	12246.6	3778.19	7540.17	9265.01	2455.29	95798.3	10127.4	26370.5	5647.68	10959.9	12784.6	6614.37	11025.9	10477.7	34544.4	14764.8	16220	8103.08	15630.8	8416.93	22247.8	30031.4	15063	30638.1	7280.83	16597.4	36680.5	14285.5	12088.4	22471.4	4209.08	9027.22	7273.55	14429.1	30031.4	2963.13	26903.2	6075.38	4420.46	10373.4	19771.6	1172.62	12810.2	6502.88	1464.11	9461.63	13253.3
4306-1 hr	15537.3	14072.8	12076.3	3751.83	7288.11	7079.79	3193.91	64860.9	7600.73	25336.5	4803.02	8946.34	10561.8	5437.09	9265.01	7165.26	33860.4	16747.4	12469	10764.4	13319.7	3480.74	23861	26108.1	13904.9	26108.1	6235.41	16781	34891.6	9461.63	10710.7	19283.4	2492.4	11556.5	5884.05	14559.5	33189.9	4.54e-05	21247.6	4949.29	3967.93	4536.9	18977.3	3068.67	9471.1	5931.31	2303.07	11956.1	8299.91
4306-5 hr	21268.9	18863.8	14002.6	3983.83	10572.4	8501.52	3670.2	142914	9452.18	27173.6	3725.66	15260.2	12209.9	5955.08	8374.95	9209.59	35242.2	12076.3	16647.2	10188.3	15787.9	6291.78	25591.1	43477.6	33189.9	31571.2	7840.05	20952.2	40945.6	7974.47	10883.5	25848.3	3703.38	14661.8	8014.44	20251.8	37797.6	2418.73	27722.5	4914.77	1844.57	12594.3	29732.6	4.54e-05	13643.2	5848.85	8425.34	12990.8	12708.2
4306-24 hr	9471.1	15123.4	12258.8	3304.37	8527.06	9643.12	3904.95	71682.4	8535.59	22471.4	7108.17	9916.94	11896.5	4919.69	8316.53	8054.61	29143.9	12004.1	11293.7	7122.4	14735.3	4092.86	18398	73865.4	13440.1	26108.1	7926.76	21785.5	30638.1	7472.61	12076.3	23388.5	5681.67	13507.5	7777.57	13426.7	40134.9	5426.23	19751.8	4591.67	2018.28	6761.5	10446.3	2090.17	14101	4647.11	5318.79	10894.3	8928.47
4307-BL	20414.5	16614	12028.1	4142.28	11170.1	12544	3340.92	106938	8111.19	23623.6	6574.81	6542.01	9828.09	5967	9480.57	6727.78	38177.4	12076.3	16268.7	11203.7	14357.1	3294.47	26370.5	20333	14559.5	24834.8	7405.66	18601.6	49513.5	13333	11316.3	22471.4	3255.17	13988.6	7354	18178.6	44801.6	1933.33	22471.4	5442.54	2079.74	8070.74	25848.3	4.54e-05	16155.2	4204.88	4.54e-05	9172.82	7816.56
4307-5 min	4555.09	14314.1	7555.27	1948.86	4541.44	7230.04	2158.14	83283	6173.37	12759.1	2683.83	5513.75	5825.5	3115.05	6781.81	4900.05	19477.2	6822.63	8708.02	1574.98	10006.6	1895.05	11521.8	23155.8	9018.2	17783	3766.87	10807.5	29436.8	13629.6	8795.54	13082.1	2259.73	7093.96	6329.65	9172.82	23155.8	3439.22	14171.7	2887.08	4052.14	2175.47	8795.54	4.54e-05	13918.9	2846.94	4.54e-05	5356.15	6775.04
4307-1 hr	29732.6	18657.4	16415.8	4954.25	12746.3	14853.6	5519.27	124244	12913.1	30946	6555.11	12619.5	16285	8946.34	11114.4	10519.6	43914.5	16236.2	20010.3	13670.6	18751	5585.9	32859.6	23861	19225.6	30946	8786.75	25848.3	75357.6	11731.1	13711.6	28282.5	4464.89	16415.8	8316.53	32532.7	57526.4	3165.29	26370.5	5761.77	4870.74	9595.02	55270.8	4.54e-05	23623.6	4959.2	4536.9	15819.5	15693.5
4307-5 hr	14750	17997.7	12823.1	3729.39	7895.12	11092.2	4298.41	120572	10700	26108.1	5913.54	9027.22	12112.6	7863.6	11092.2	9099.73	38948.7	13056	15677.8	10646.6	15336.6	3967.93	28001.1	25591.1	14515.9	26370.5	5265.86	18471.8	57526.4	13147.7	12149	22247.8	3258.43	12657.4	5044.23	15615.2	39735.5	6884.31	26108.1	6298.08	1490.7	4225.95	30638.1	7942.63	19850.8	5502.73	5837.16	11203.7	11849
4307-24 hr	20578.5	21982.5	17034.6	4822.27	13616	14044.7	5356.15	119372	12283.4	30946	10097.1	17274.7	16764.2	9769.3	12810.2	8168.17	41772.8	15599.6	18769.7	10861.7	18051.8	5750.26	35954.1	15962.5	17800.8	31888.5	9320.77	25591.1	66836.2	11533.4	14143.4	29143.9	7376.1	19360.7	9490.06	25084.4	56387.3	6528.94	26903.2	7950.58	5508.24	5949.13	39340.1	6995.34	29436.8	5895.83	7958.54	14242.7	15662.1
4308-BL	7150.95	16203.8	14501.4	3337.58	12100.5	8821.97	2827.08	118184	8813.14	21698.5	5054.33	6856.83	10188.3	4385.24	9099.73	7288.11	29436.8	10342.3	16932.7	8982.2	14086.9	4221.73	22247.8	14285.5	13293.1	25591.1	6829.46	15693.5	27173.6	10883.5	10636	19168	3615.55	10678.6	7684.8	20130.7	32209	1155.17	20557.9	2872.68	1388.53	5308.16	12708.2	4.54e-05	10311.3	2527.54	4.54e-05	4788.63	12887.3
4308-5 min	14058.7	16383	13988.6	4125.74	10363	9720.58	4064.31	96761	9376.86	22697.3	5146.13	7926.76	10107.2	4880.49	8316.53	4442.62	35242.2	12519	19129.8	12733.6	13467	2042.64	34200.6	10498.6	14588.7	22697.3	7631.19	18844.9	43477.6	10700	10894.3	20475.8	3459.92	12406.8	7816.56	17979.7	43044.9	3310.98	23388.5	4717.34	2754.52	4167.2	21504.1	4.54e-05	13413.3	5356.15	1837.2	8408.51	13548.1
4308-1 hr	8621.38	13426.7	10753.6	3547.5	5019.07	5558.04	3149.5	103777	6380.49	19990.2	3979.85	7958.54	6843.13	3056.42	4851.29	3367.75	32532.7	9537.63	12394.4	8192.71	9788.86	1061.03	27173.6	11125.6	11980.1	18882.7	5014.06	18434.9	43914.5	11147.8	7762.03	16220	1241.41	10668	4482.79	14764.8	27173.6	4949.29	19015.3	4647.11	1242.65	2138.8	18901.6	3367.75	15867.1	5767.53	4113.38	7093.96	8544.14
4308-5 hr	10840	14271.2	13670.6	3222.78	8769.2	8892.83	2796.15	72402.8	5790.65	24834.8	6877.43	7208.39	9691.46	2504.89	7058.59	5925.38	26108.1	9916.94	15048	8046.56	12887.3	2012.23	19751.8	17068.7	12088.4	20889.5	6386.87	15914.7	28566.8	13918.9	8875.05	19206.4	2266.52	11992.1	5069.51	17257.5	20994.2	3347.6	18769.7	3529.81	1704.45	10332	18324.6	1652.43	10352.7	4398.42	2525.01	8769.2	12926.1
4308-24 hr	12456.5	18160.4	16547.7	4478.3	8681.94	9749.78	4272.69	114691	11282.4	32859.6	6775.04	12456.5	13780.4	7450.23	11672.6	11214.9	40134.9	13413.3	15506.3	11305	16647.2	4628.55	34544.4	9867.48	16915.7	31257.1	8544.14	26903.2	54176.3	9857.62	12835.9	24343	7661.78	14314.1	9614.23	19457.7	59278.4	7376.1	24587.7	6136.44	4125.74	5318.79	30946	6815.81	31888.5	6714.34	5574.74	11407.2	13561.6
4309-BL	15078.1	15108.3	18215	4689.12	17747.5	10006.6	4447.07	83283	9623.85	26370.5	7895.12	9358.12	12161.1	3666.53	9887.24	8604.15	30031.4	12835.9	24100.8	11327.6	15168.9	3242.17	12619.5	46166	14559.5	24834.8	9966.65	21982.5	29732.6	8552.68	11568	26635.5	4307.01	11259.9	8612.76	20231.6	37421.5	2182.01	21354.1	3533.34	2713.52	8391.71	25591.1	4.54e-05	10949	3808.54	4.54e-05	3827.63	13240
4309-5 min	19418.9	19633.7	15568.4	4354.65	10614.8	13794.1	5059.39	114691	9710.86	30031.4	4822.27	10415	12088.4	5808.05	10301	6522.42	41357.1	14429.1	21099.4	9509.06	15306	2898.65	16580.8	29143.9	16252.5	30946	6361.38	22697.3	45251.9	12861.6	11327.6	23861	4411.63	12469	7982.44	21290.1	43477.6	3952.09	26903.2	5693.04	3526.29	1808.04	28566.8	4.54e-05	16730.7	5039.18	4.54e-05	8038.51	12531.5
4309-1 hr	8308.21	11602.8	13548.1	3453.01	12344.9	8030.48	3124.41	55270.8	7487.57	20090.5	5151.28	6279.21	6788.6	1284.34	6167.2	4890.26	24100.8	8982.2	18939.4	7390.86	13016.9	2106.96	8518.54	45251.9	10342.3	19692.6	7887.22	14530.4	22247.8	13226.8	9172.82	18106	1516.26	10208.7	6118.06	13440.1	29732.6	1237.69	17120	2261.99	3304.37	7037.44	15063	4.54e-05	12136.8	5089.83	2373.21	4451.52	12161.1
4309-5 hr	9614.23	17223	13670.6	3940.25	7472.61	6374.11	2188.56	77652.6	7654.12	24834.8	1660.71	8857.32	7398.26	4900.05	7023.38	8612.76	37049.1	11908.4	18033.7	7731.05	12040.1	3405	13147.7	22247.8	13069	23623.6	5625.14	17641.3	46166	13108.3	7547.71	19148.9	4722.06	11070.1	6361.38	10927.1	38948.7	9877.35	25591.1	6310.69	2609.72	3800.93	19811.1	6747.99	21015.2	6051.13	6254.15	9191.19	6476.92
4309-24 hr	9528.09	13200.4	11992.1	4380.86	10006.6	8416.93	5597.08	48533	7585.55	19990.2	4628.55	5837.16	7101.06	4044.04	6898.09	6870.55	31257.1	7793.15	15475.3	8476.05	12406.8	2188.56	13279.8	51534.2	11637.6	24587.7	7023.38	18977.3	17800.8	10593.5	9730.3	19712.3	5642.03	13507.5	6222.95	10425.4	29436.8	4568.77	16383	4092.86	1116.55	3677.54	17712	2143.08	17137.1	3630.04	1507.19	5919.46	7158.1
4310-BL	37797.6	23623.6	16220	5120.46	9163.65	9749.78	5334.76	140084	7215.59	41357.1	6069.31	14943	17908	5541.39	15835.4	13160.8	47098.7	13932.8	15413.5	9000.18	13918.9	3449.55	44801.6	7037.44	22697.3	35596.4	8751.67	41357.1	118184	12209.9	9528.09	17500.8	1412.34	14171.7	7926.76	20150.8	54176.3	4.54e-05	26903.2	6898.09	5967	5530.31	60475.9	4.54e-05	17747.5	15459.8	3226.01	18251.5	16010.5
4310-5 min	26108.1	21850.9	15867.1	4096.96	9672.09	9595.02	4707.91	148747	6734.5	35954.1	7427.91	11498.8	17783	5878.16	14101	11568	46166	12149	16415.8	9414.44	12173.3	3684.9	43477.6	7186.79	17890	30333.2	6891.2	32859.6	84965.5	11510.3	8892.83	16797.7	1546.89	14285.5	7638.83	20110.6	42616.6	4.54e-05	24343	5203.05	4914.77	8266.78	46166	4.54e-05	15882.9	14647.1	3725.66	15063	15306
4310-1 hr	31257.1	20847.7	15214.4	4596.27	9423.86	9710.86	4934.47	138691	8225.55	34544.4	5721.58	10872.6	16415.8	6680.85	13029.9	12632.1	47098.7	15867.1	14779.6	10498.6	14371.5	3789.54	43044.9	6185.73	15229.7	33189.9	9292.85	39340.1	91126.1	11591.2	8030.48	17800.8	1645.83	15199.2	6099.73	20931.3	52575.2	4.54e-05	21036.2	6747.99	4619.31	6298.08	50011.1	3744.34	20191.2	12848.7	5744.51	17641.3	14072.8
4310-5 hr	42192.6	19034.3	15677.8	4647.11	9292.85	9218.8	4895.15	135944	7457.68	32859.6	5019.07	11498.8	16350.3	5967	6988.35	12506.5	44801.6	14853.6	14750	9452.18	13766.6	4088.77	34891.6	7910.92	16171.4	30638.1	8621.38	34544.4	96761	11672.6	7832.21	17034.6	1261.43	15584	5613.9	26903.2	48050.1	4.54e-05	21247.6	5574.74	3755.59	9643.12	48050.1	2280.16	17154.2	10404.6	3831.46	19148.9	14617.9
4310-24 hr	16797.7	19771.6	12271.1	6198.11	12088.4	11203.7	4354.65	125492	6535.47	31257.1	5458.88	10786	13266.5	5044.23	12040.1	10786	45251.9	14171.7	15093.2	9182	11305	3519.24	45251.9	5955.08	17274.7	25848.3	8014.44	32532.7	62944	12874.5	8484.53	14515.9	3133.8	13891	6483.4	16010.5	42192.6	3456.46	21226.4	5187.46	5704.44	6654.18	114691	4.54e-05	18471.8	11441.5	5831.33	15994.5	13697.9
4311-BL	9966.65	17676.6	9956.69	2729.85	6960.45	5334.76	3371.12	94845.1	5710.14	26635.5	5197.85	9172.82	8070.74	4345.95	7158.1	8955.3	30031.4	9405.03	11980.1	4623.93	9701.16	3174.8	24587.7	19244.9	13534.5	21829.1	5464.35	18398	49513.5	14972.9	8094.98	10710.7	1699.35	11226.1	5744.51	10710.7	33189.9	4.54e-05	19302.7	5192.65	3804.73	6425.31	27173.6	4.54e-05	14214.3	11003.8	3999.8	11626	12295.6
4311-5 min	11956.1	17908	11920.3	3297.76	8299.91	6051.13	3601.12	108012	6911.9	26370.5	4577.92	9237.25	10239.4	4774.29	7700.19	10467.2	33523.4	11637.6	13575.2	7510.07	9556.72	3193.91	25591.1	17465.8	13684.2	29436.8	7037.44	22471.4	51021.4	12431.6	7280.83	11872.7	1846.41	11339	5574.74	12810.2	39735.5	4.54e-05	18142.3	5831.33	4247.14	7158.1	30638.1	4.54e-05	16881.9	10829.2	3924.52	11579.6	14115.1
4311-1 hr	10818.4	19850.8	11181.3	3010.92	8450.66	6829.46	4242.89	148747	7030.41	30638.1	6093.64	10477.7	9652.77	4861	7895.12	9127.07	33523.4	12771.9	15382.7	7101.06	10604.1	2793.36	27446.7	13946.7	16252.5	24343	6822.63	24587.7	62944	13480.5	7934.69	11660.9	1850.11	12040.1	6355.02	14838.8	41357.1	4.54e-05	20889.5	6355.02	3651.89	7638.83	32532.7	2844.09	18844.9	12444.1	4954.25	12320.3	16058.6
4311-5 hr	13684.2	19712.3	13946.7	3626.42	11731.1	9480.57	4726.78	113550	6795.39	26635.5	6051.13	11114.4	10046.7	6974.39	6167.2	9265.01	37421.5	15108.3	15709.2	8209.11	10970.9	3080.97	29143.9	17836.5	14256.9	25084.4	8266.78	26370.5	65512.8	13082.1	6918.82	13588.8	1946.91	13670.6	6406.06	16680.6	49020.8	2724.39	16797.7	7608.34	5265.86	7808.75	37797.6	4105.16	27722.5	11350.3	11003.8	14342.8	16366.6
4311-24 hr	11649.3	20868.6	12016.1	4171.37	11452.9	8433.78	4433.75	123007	5733.03	25848.3	5687.35	10894.3	9946.74	6204.31	7339.31	8777.97	32209	10710.7	10807.5	7777.57	10732.2	3630.04	25848.3	11092.2	13849.4	23861	7158.1	24343	56954	11637.6	7863.6	12295.6	4736.25	13399.9	6707.62	15428.9	42192.6	2694.59	19072.4	7465.15	5426.23	4934.47	65512.8	2342.56	16514.6	10239.4	5608.28	12569.1	15677.8
4312-BL	16580.8	20455.3	15740.6	3583.16	12295.6	10636	4117.49	129314	10425.4	26903.2	4841.6	10561.8	11181.3	6418.89	11373	13780.4	38948.7	14115.1	13988.6	8848.47	13003.8	5110.23	22697.3	19477.2	12720.9	31257.1	8857.32	27173.6	36315.5	11487.3	7331.97	13643.2	3718.22	12124.7	7295.41	18087.9	43477.6	4.54e-05	17085.8	4974.1	3533.34	8135.56	31257.1	4.54e-05	15153.7	10363	2933.64	11384.4	15662.1
4312-5 min	10883.5	22247.8	16317.6	3115.05	9209.59	9218.8	3016.95	135944	10551.3	29436.8	7354	15336.6	13095.2	6451.06	10425.4	14002.6	35596.4	14720.6	13960.7	8518.54	13253.3	5480.77	28566.8	9749.78	38948.7	39735.5	9759.53	25084.4	48050.1	10530.2	8233.77	19380.1	3268.22	14545	7777.57	20764.5	39735.5	4.54e-05	19360.7	6694.22	4675.07	7023.38	76114.9	2321.57	13399.9	12320.3	3597.52	12759.1	18508.8
4312-1 hr	14883.4	22026.5	13359.7	3637.31	8094.98	9691.46	4722.06	100710	9099.73	30946	5658.98	10147.7	13253.3	6918.82	11731.1	10668	43044.9	16680.6	13821.8	9701.16	14943	4040	30333.2	11181.3	12835.9	34891.6	7738.79	27446.7	51534.2	12682.8	7577.96	14314.1	1772.24	12964.9	5866.42	18676.1	49020.8	1990.22	20333	7280.83	3666.53	2691.89	33189.9	7715.61	21916.6	11441.5	7777.57	14647.1	16498.1
4312-5 hr	13213.6	21226.4	16058.6	3774.41	11475.8	11103.3	3615.55	138691	10872.6	33189.9	6457.51	12733.6	14058.7	9036.26	12519	13561.6	44801.6	17171.4	15459.8	8374.95	13918.9	6687.53	29436.8	12052.2	16383	34200.6	9452.18	29436.8	48050.1	12088.4	7847.89	15214.4	5552.48	14357.1	7731.05	18453.3	60475.9	10764.4	22925.4	7754.28	3301.06	6587.97	38948.7	10239.4	23155.8	13253.3	10678.6	16881.9	21375.5
4312-24 hr	10321.7	17908	10249.7	3284.6	9027.22	11521.8	4416.04	79221.2	7700.19	24587.7	5961.04	10311.3	7251.76	6561.66	6707.62	10775.2	34891.6	9054.35	9182	6161.03	10446.3	4759.99	20910.4	9090.63	12733.6	28282.5	6884.31	22247.8	45251.9	14661.8	6361.38	11339	6721.05	12076.3	6781.81	12283.4	38948.7	4.54e-05	19187.2	4969.13	3558.16	1600.39	31257.1	3068.67	15398.1	7793.15	6254.15	12990.8	12052.2
4313-BL	25336.5	21698.5	15048	4359.01	11742.9	10807.5	4861	133252	11092.2	35954.1	4885.37	13108.3	13253.3	10117.3	17292	14157.5	51021.4	21332.8	15914.7	11316.3	15352	5552.48	34200.6	9537.63	20090.5	31257.1	9209.59	27722.5	48050.1	10700	7958.54	16432.2	4619.31	15930.6	8725.46	21057.2	70262.9	4.54e-05	22247.8	6438.18	3885.47	5146.13	43044.9	2096.45	24343	10540.7	6946.55	16252.5	16481.6
4313-5 min	18087.9	18160.4	10290.7	3940.25	10446.3	8416.93	3912.77	89321.7	6988.35	25336.5	3944.19	8734.18	5913.54	7023.38	5524.79	9172.82	44801.6	8014.44	14720.6	8777.97	11125.6	3193.91	26370.5	8946.34	15413.5	21332.8	6822.63	18583	29143.9	12606.9	5334.76	12746.3	3087.14	12733.6	6229.18	15306	44801.6	4.54e-05	19283.4	5069.51	3533.34	6335.98	54176.3	4.54e-05	15382.7	9509.06	6198.11	10147.7	12977.9
4313-1 hr	21590.3	17292	13932.8	4376.48	12519	9749.78	4600.87	134592	9237.25	29436.8	6111.95	9749.78	9643.12	8038.51	9509.06	10301	45251.9	15803.7	17085.8	10850.9	13386.5	5069.51	29436.8	19091.5	16848.2	33860.4	8821.97	23388.5	38177.4	11872.7	7777.57	16155.2	3640.95	13440.1	6843.13	25336.5	51021.4	4.54e-05	19673	5255.34	4633.19	9348.77	38948.7	4285.53	16531.1	9461.63	7072.72	13974.6	12874.5
4313-5 hr	15199.2	17961.7	11498.8	4044.04	9877.35	8813.14	3074.82	88433	9302.14	27173.6	5156.43	10818.4	7958.54	6967.42	7958.54	8233.77	44355.8	18398	14943	9000.18	12185.5	3561.73	30638.1	6260.4	15851.2	25336.5	7974.47	18863.8	39340.1	11556.5	6568.23	14072.8	3053.37	10992.8	6918.82	15382.7	62317.6	17017.5	23155.8	7816.56	5260.6	4487.27	28282.5	11908.4	32532.7	6361.38	10168	14214.3	11849
4313-24 hr	21396.9	18545.8	14913.2	4247.14	12406.8	11932.2	5580.31	121783	10668	36315.5	13656.9	19890.5	12161.1	10147.7	11125.6	10363	47572	15214.4	14928.1	9769.3	16171.4	4134	33860.4	8038.51	18015.7	31571.2	11181.3	29436.8	42616.6	10219	7487.57	19168	5475.29	16333.9	7903.02	20537.3	77652.6	13835.6	23623.6	7723.32	8014.44	10840	45251.9	13346.4	40538.2	14853.6	14228.5	21547.2	20785.3
4314-BL	18751	18939.4	11884.6	3590.33	9265.01	10425.4	2921.93	110194	9302.14	28853.9	6235.41	12258.8	10026.6	8242.02	8910.63	9027.22	46166	12040.1	17223	9302.14	13904.9	4731.51	51534.2	7398.26	16026.5	25336.5	7950.58	20785.3	35954.1	11860.9	7785.36	15017.9	3340.92	14809.1	7871.47	19322	43914.5	4.54e-05	20952.2	5388.38	5458.88	7215.59	32859.6	2330.88	19692.6	10188.3	7762.03	13147.7	14086.9
4314-5 min	23155.8	17765.3	13016.9	4281.25	10796.7	11602.8	4429.31	137310	8638.64	28853.9	5884.05	10949	11407.2	9163.65	10850.9	6173.37	49020.8	17747.5	17154.2	9996.6	14958	6051.13	48050.1	7086.88	16865.1	27173.6	9604.63	23155.8	45706.7	11766.4	8518.54	18996.3	4092.86	15017.9	7510.07	22697.3	52575.2	1298.55	21439.7	5670.31	5203.05	6809	32859.6	3115.05	22247.8	10270.2	6727.78	13016.9	15552.9
4314-1 hr	12506.5	13480.5	9405.03	3136.93	6542.01	7487.57	3971.9	97733.5	5710.14	23388.5	1988.23	3354.31	5675.99	3804.73	3367.75	3268.22	30333.2	8964.25	12887.3	5825.5	10456.7	1857.52	23623.6	24834.8	9283.55	23155.8	5372.24	17257.5	26903.2	9720.58	5151.28	12619.5	1433.68	10301	3187.53	14824	34544.4	4.54e-05	15444.4	4568.77	3291.18	3364.38	17818.6	1262.69	12100.5	5135.85	3755.59	7495.06	9528.09
4314-5 hr	17309.3	16580.8	14044.7	3586.75	10107.2	11384.4	3759.35	128027	11025.9	34200.6	5653.33	12246.6	17154.2	7824.38	8176.34	10270.2	46630	18527.3	18657.4	10301	15803.7	4974.1	46166	7122.4	20743.7	31257.1	10239.4	21785.5	56387.3	11464.4	8324.85	19477.2	1896.94	15306	8910.63	22925.4	55826.3	11036.9	25336.5	7525.1	2158.14	8433.78	34200.6	11125.6	25084.4	10178.2	16058.6	16399.4	17712
4314-24 hr	14429.1	16058.6	19930.4	3897.15	22247.8	15229.7	5524.79	114691	12569.1	28282.5	14357.1	9499.56	11014.9	5229.13	10006.6	12246.6	29732.6	12076.3	24100.8	10818.4	20952.2	6241.65	24100.8	13174	14443.5	28853.9	13386.5	22247.8	27446.7	11452.9	8275.05	19225.6	5919.46	16058.6	7037.44	24834.8	62944	4.54e-05	18324.6	3065.6	1885.6	3576	22004.4	4.54e-05	13069	8467.58	4.54e-05	8716.73	18453.3
4315-BL	5558.04	11070.1	7684.8	1923.69	10678.6	6647.53	1818.92	59874.1	5140.99	15898.8	3274.76	7302.7	3494.69	3222.78	3232.47	5925.38	22471.4	6802.19	12708.2	6118.06	8578.38	2643.87	19053.4	9136.2	8621.38	14764.8	4509.76	12431.6	21504.1	9036.26	3897.15	10006.6	2048.78	7502.57	4827.1	13293.1	17783	4.54e-05	12173.3	1416.58	1791.84	4096.96	10593.5	4.54e-05	4717.34	6229.18	4.54e-05	5508.24	10807.5
4315-5 min	17676.6	16663.9	17518.3	4836.76	28001.1	14588.7	4247.14	115844	12173.3	31257.1	10668	13534.5	13200.4	8857.32	12720.9	12088.4	42192.6	19322	27173.6	15978.5	19732.1	6039.04	45251.9	10352.7	19438.3	27722.5	13453.6	30638.1	37049.1	9710.86	10530.2	21872.8	4656.41	16268.7	8433.78	31571.2	61083.7	4.54e-05	19811.1	4464.89	5437.09	4827.1	30946	4.54e-05	11327.6	10829.2	3222.78	10927.1	19110.6
4315-1 hr	9423.86	16481.6	15946.6	3619.17	25084.4	10970.9	4171.37	109098	10404.6	30946	14898.3	10721.4	12771.9	4769.52	10168	9837.93	31888.5	14271.2	23861	12835.9	16831.4	3087.14	38177.4	15138.6	13588.8	25336.5	12173.3	26903.2	35242.2	10342.3	8839.63	20434.9	2620.18	13121.4	5502.73	36315.5	55826.3	4.54e-05	22697.3	3956.04	5079.66	8612.76	26903.2	2852.64	13808	12644.8	4264.16	10753.6	17465.8
4315-5 hr	13266.5	16301.3	17943.8	3893.25	25848.3	11637.6	4255.64	115844	13121.4	31571.2	17588.5	13561.6	12581.7	4885.37	7974.47	10488.1	24834.8	14486.9	31257.1	16630.6	22247.8	3842.97	25591.1	9200.38	15898.8	24834.8	13467	21290.1	27722.5	12028.1	8857.32	23155.8	3897.15	14603.3	5497.23	52052.1	68871.7	4.54e-05	21894.7	3751.83	3846.81	9163.65	28853.9	1395.49	6310.69	10614.8	3936.31	9966.65	26635.5
4315-24 hr	7487.57	13440.1	12990.8	3310.98	8901.72	10321.7	4774.29	96761	8786.75	25336.5	8038.51	12088.4	9063.41	6342.32	7793.15	8928.47	28001.1	9946.74	11418.6	8883.94	13534.5	4007.81	23388.5	10321.7	10927.1	25084.4	8586.96	24587.7	30946	8612.76	8006.43	19614	6008.92	11672.6	5558.04	27173.6	31571.2	3047.27	17800.8	3644.59	4614.69	5519.27	19950.3	4555.09	18233.2	7457.68	5292.26	10076.9	14928.1
4316-BL	16285	17000.5	18807.3	4885.37	27173.6	15584	4900.05	123007	12900.2	31257.1	15756.4	10435.8	13752.8	7502.57	12797.4	12556.6	39340.1	20191.2	31888.5	20272.1	21960.5	5647.68	34891.6	7273.55	15772.1	26635.5	15260.2	25336.5	28282.5	11968.1	10551.3	24100.8	4684.43	17085.8	7273.55	46166	66836.2	4.54e-05	21894.7	4221.73	3149.5	8708.02	24343	4.54e-05	14972.9	9788.86	3522.76	12064.2	22247.8
4316-5 min	18306.3	16301.3	14086.9	4509.76	16630.6	13279.8	4350.3	126754	11992.1	31888.5	7982.44	12271.1	14958	8919.54	10477.7	9897.13	43477.6	17154.2	20994.2	12124.7	16090.8	5079.66	55826.3	11350.3	16966.6	30333.2	10311.3	25084.4	46166	9191.19	9818.27	27173.6	4242.89	16074.7	7677.12	25591.1	42192.6	4.54e-05	23861	5761.77	5619.51	8160	31257.1	4.54e-05	18638.8	9749.78	8258.51	13684.2	17102.8
4316-1 hr	16915.7	21120.5	18288	5260.6	25084.4	11696	5329.43	124244	13616	33860.4	12913.1	12052.2	12456.5	5961.04	7847.89	5756.01	42616.6	19302.7	30333.2	17712	20475.8	3707.08	47098.7	5967	15867.1	29732.6	12088.4	26903.2	36680.5	9265.01	10829.2	22697.3	1958.63	14898.3	5171.92	29436.8	56954	4.54e-05	24343	5647.68	8569.8	12076.3	30031.4	3056.42	9926.87	12406.8	6568.23	14214.3	23623.6
4316-5 hr	10721.4	19418.9	15138.6	4994.04	15851.2	14314.1	3956.04	105873	8578.38	30946	7280.83	13507.5	9433.29	11327.6	7368.72	7746.53	45251.9	22026.5	25591.1	14143.4	14898.3	5569.16	71682.4	4651.75	18508.8	25336.5	10239.4	33860.4	50011.1	9887.24	9837.93	22471.4	5750.26	16531.1	9320.77	23388.5	54720.8	17854.3	23623.6	9433.29	6291.78	7093.96	29436.8	17500.8	30638.1	11660.9	20231.6	16432.2	16399.4
4316-24 hr	11081.1	22471.4	17085.8	4851.29	20353.3	15382.7	4019.85	126754	13095.2	38177.4	15584	23388.5	14735.3	9828.09	11533.4	9246.5	47572	17747.5	20952.2	11203.7	17553.3	6272.94	61083.7	4302.71	19811.1	32859.6	11293.7	33860.4	51021.4	10583	10614.8	24100.8	7502.57	16697.3	9490.06	26108.1	61697.6	8383.33	25084.4	7769.8	5949.13	7974.47	49020.8	8484.53	25591.1	9710.86	10959.9	16187.6	19771.6
4317-BL	30333.2	18958.4	18713.5	6105.83	14129.2	13766.6	5318.79	94845.1	12887.3	29143.9	8408.51	14588.7	12926.1	10861.7	10927.1	15199.2	41772.8	16514.6	23388.5	15537.3	18490.3	7201.18	38177.4	14898.3	16814.5	37049.1	11789.9	38177.4	58688.5	7966.49	12222.1	24834.8	5292.26	19129.8	8830.8	25084.4	45706.7	1448.09	21960.5	8291.61	7172.43	10404.6	37797.6	3007.91	17606.1	8821.97	9595.02	15367.3	17240.2
4317-5 min	18490.3	19890.5	14705.8	4803.02	10786	11070.1	3608.33	128027	10775.2	28853.9	6260.4	12759.1	11237.4	8760.43	10168	10894.3	43044.9	15336.6	23388.5	11992.1	15459.8	6118.06	35596.4	9566.29	15244.9	37797.6	8374.95	29732.6	49020.8	9956.69	10016.6	21418.3	4341.61	16531.1	7715.61	23861	40538.2	1068.49	24834.8	6849.97	5761.77	6781.81	30638.1	4895.15	20292.4	9090.63	5681.67	12469	15946.6
4317-1 hr	25084.4	22471.4	19712.3	6229.18	16848.2	15521.8	3908.86	115844	13056	37797.6	9720.58	15693.5	14342.8	12185.5	13561.6	12900.2	52575.2	25084.4	28566.8	18015.7	18638.8	7808.75	55270.8	6843.13	17908	43477.6	12531.5	40134.9	79221.2	9986.6	13426.7	26108.1	6002.91	18732.2	8848.47	32209	60475.9	5120.46	27173.6	9237.25	9283.55	12913.1	51021.4	20434.9	30031.4	13440.1	16301.3	18453.3	21982.5
4317-5 hr	14143.4	21268.9	21461.2	5744.51	15709.2	12644.8	3071.74	119372	11884.6	31888.5	10219	15352	13849.4	8786.75	13095.2	13029.9	41357.1	14603.3	25848.3	14545	17712	6647.53	34891.6	10807.5	17102.8	32532.7	12185.5	35596.4	55270.8	12493.9	9604.63	25591.1	6601.16	16465.1	6809	26370.5	50513.7	9643.12	27446.7	6654.18	6714.34	9320.77	25848.3	13306.4	25084.4	9887.24	7746.53	13821.8	20475.8
4317-24 hr	13960.7	21742	17034.6	5079.66	15787.9	14357.1	5404.57	106938	10593.5	30333.2	16171.4	21482.6	14928.1	8176.34	11125.6	11849	37797.6	12406.8	21763.7	11510.3	15646.5	4407.22	28001.1	7871.47	16949.6	32532.7	10311.3	36315.5	44801.6	8991.19	9423.86	25084.4	7525.1	18087.9	9633.49	19614	44801.6	2098.55	23388.5	6087.54	4402.82	8484.53	31571.2	10796.7	21482.6	7310.01	9099.73	14044.7	15398.1
4318-BL	21763.7	16797.7	16580.8	4870.74	14972.9	7237.28	4394.02	93901.3	7570.39	27446.7	8038.51	10700	14574.1	4424.89	8955.3	9926.87	39340.1	11339	18863.8	12016.1	14545	2337.88	25084.4	13521	11626	23155.8	11731.1	29143.9	30638.1	10188.3	8795.54	17205.8	1016.38	11003.8	6142.58	18490.3	42192.6	4.54e-05	17326.6	5213.47	4411.63	8510.02	40945.6	4.54e-05	10530.2	12295.6	3572.42	14705.8	14242.7
4318-5 min	19535.7	15819.5	17588.5	5182.28	15275.4	7855.74	5415.39	95798.3	7600.73	25591.1	9218.8	11226.1	17120	4473.83	12112.6	10872.6	40538.2	13095.2	21141.6	11992.1	13877.2	2519.96	23623.6	26903.2	11754.6	24834.8	11036.9	29436.8	26108.1	9090.63	9255.75	19322	1423.68	11521.8	6741.25	18342.9	43044.9	4.54e-05	15994.5	4779.06	4989.05	9246.5	32209	4.54e-05	17836.5	13494	4827.1	15772.1	15772.1
4318-1 hr	16747.4	18996.3	16564.2	5642.03	7910.92	5260.6	6406.06	104820	9027.22	31571.2	7754.28	11719.4	17729.8	5409.97	10572.4	7638.83	46630	16730.7	17553.3	13440.1	14400.2	4.53999e-05	38177.4	16547.7	11259.9	32532.7	11407.2	38948.7	42616.6	9537.63	8450.66	18215	4.53999e-05	11271.1	2487.42	22471.4	51534.2	4.54e-05	19091.5	8291.61	5860.56	8493.02	39340.1	4.54e-05	26370.5	13293.1	8586.96	18601.6	16831.4
4318-5 hr	14086.9	17171.4	13147.7	4793.42	9172.82	8604.15	4433.75	98715.8	6020.95	25336.5	6323.32	11395.8	14574.1	6002.91	7958.54	10540.7	40945.6	15382.7	16915.7	10938	11271.1	2960.16	26108.1	15336.6	12964.9	22925.4	9423.86	28853.9	34891.6	9182	7646.48	16597.4	1721.58	12569.1	5878.16	17747.5	64215.5	4367.74	16366.6	8690.62	5546.93	8655.93	38948.7	7615.95	46166	12469	12295.6	18676.1	13780.4
4318-24 hr	8681.94	18434.9	20681.6	4433.75	21676.9	13333	4298.41	101722	9837.93	29732.6	14647.1	14414.6	17051.6	4984.06	9986.6	12234.3	37049.1	11226.1	23623.6	12823.1	16010.5	3459.92	24587.7	12369.6	16898.8	25591.1	16123	29732.6	29436.8	12619.5	7998.43	18508.8	2418.73	15108.3	6836.29	22247.8	68186.4	4.54e-05	17137.1	4251.38	5019.07	7692.49	35242.2	3184.34	33523.4	14501.4	4460.43	15756.4	20537.3
4319-BL	16714	17465.8	12939	4125.74	9163.65	9367.49	3897.15	103777	6877.43	25848.3	6594.56	11813.5	15898.8	7115.28	7179.61	11282.4	40945.6	11452.9	18160.4	9027.22	10625.4	3543.96	25848.3	31571.2	12644.8	25848.3	8160	24343	28853.9	10168	7398.26	13588.8	2079.74	12977.9	5602.68	19771.6	35954.1	4.54e-05	15994.5	4509.76	6361.38	9209.59	41357.1	4.54e-05	17641.3	12369.6	6399.66	15229.7	15428.9
4319-5 min	18196.8	18069.8	16350.3	5276.4	12258.8	11147.8	4647.11	104820	8612.76	25591.1	8160	12028.1	16680.6	6587.97	8946.34	13319.7	42616.6	14928.1	22004.4	11707.7	12307.9	4350.3	34200.6	26903.2	12544	28566.8	10850.9	31257.1	33860.4	10311.3	8612.76	16171.4	2635.95	15002.9	5866.42	18453.3	39340.1	4.54e-05	17413.5	5613.9	5961.04	9681.77	35954.1	4.54e-05	15599.6	12493.9	5382.99	14853.6	15521.8
4319-1 hr	11992.1	18142.3	18620.2	4764.75	13918.9	10208.7	5404.57	114691	9986.6	28282.5	10208.7	10689.3	15962.5	4076.52	7288.11	9986.6	39340.1	14086.9	24834.8	14958	14002.6	2096.45	23623.6	62944	10840	30031.4	12088.4	26635.5	23155.8	12784.6	8070.74	16026.5	4.53999e-05	14185.9	4217.51	18490.3	40134.9	4.54e-05	18233.2	4774.29	5120.46	9788.86	33523.4	2482.45	15352	14720.6	5366.87	15093.2	19418.9
4319-5 hr	10280.5	17292	13602.4	4003.8	8086.9	9499.56	3235.7	109098	7273.55	21742	5535.85	10446.3	13200.4	5937.24	7222.82	13200.4	37421.5	12759.1	16647.2	7288.11	9986.6	5039.18	17017.5	69563.8	11684.3	27173.6	7684.8	26108.1	27446.7	11214.9	7222.82	13932.8	2927.78	13306.4	5469.82	12246.6	32859.6	4689.12	16498.1	5569.16	4154.72	5984.93	19555.3	7871.47	22925.4	10301	9145.35	13766.6	14200
4319-24 hr	11498.8	19732.1	14214.3	4072.45	11660.9	12861.6	5334.76	117008	6822.63	26370.5	10732.2	16697.3	16415.8	9000.18	8324.85	18657.4	42616.6	13016.9	17102.8	7623.57	11626	4707.91	22925.4	49513.5	13029.9	36680.5	9926.87	29732.6	31257.1	12064.2	6939.61	16123	5860.56	15108.3	6802.19	16714	46166	2591.52	15994.5	5878.16	6124.18	7502.57	32859.6	7934.69	30333.2	11430	9528.09	16171.4	16680.6
4320-BL	13877.2	19225.6	15108.3	5044.23	11361.7	13561.6	5750.26	126754	9566.29	31888.5	7244.51	14143.4	20150.8	7715.61	15537.3	15184	47098.7	18306.3	17171.4	11125.6	13056	6148.72	46630	34891.6	17274.7	31888.5	10916.2	37049.1	47572	10168	7465.15	18033.7	4117.49	16383	7150.95	18601.6	56387.3	1857.52	20681.6	5608.28	6111.95	7661.78	33189.9	2489.91	29143.9	14443.5	7143.8	17836.5	16848.2
4320-5 min	17500.8	20578.5	14101	4827.1	10147.7	12531.5	5502.73	131926	8283.33	29732.6	5276.4	14299.8	17694.3	8400.11	14458	14764.8	44355.8	17326.6	16026.5	10321.7	11373	7065.65	34544.4	53103.6	16814.5	35596.4	9200.38	30946	56387.3	9228.02	8038.51	20130.7	4183.9	17361.3	7193.98	16498.1	53103.6	1738.89	19341.3	7023.38	5541.39	6247.89	31888.5	3264.95	25848.3	13766.6	7525.1	17034.6	17553.3
4320-1 hr	10540.7	19970.3	13306.4	3763.11	8578.38	11327.6	5009.04	123007	7390.86	25591.1	5972.97	11932.2	14617.9	6714.34	9585.44	13534.5	39735.5	15229.7	14501.4	8813.14	11533.4	6361.38	30946	68871.7	13808	28001.1	8655.93	29732.6	46630	11968.1	5779.08	16187.6	3781.97	17000.5	6210.52	13835.6	40538.2	2190.75	16764.2	4999.04	5366.87	7738.79	23155.8	5089.83	28566.8	12258.8	6587.97	15063	17068.7
4320-5 hr	22697.3	20826.9	13082.1	4380.86	10467.2	11014.9	5302.85	130614	8374.95	28001.1	5687.35	11203.7	15552.9	7222.82	9701.16	12124.7	43914.5	16139.1	16415.8	9414.44	10764.4	5009.04	33860.4	33860.4	16547.7	25848.3	8094.98	29436.8	49513.5	10415	6118.06	16949.6	2801.75	16010.5	7108.17	21633.5	55270.8	3245.42	16514.6	5698.74	6463.98	7044.48	42192.6	7966.49	23623.6	11498.8	12064.2	18939.4	13960.7
4320-24 hr	13766.6	20660.9	12695.5	3991.81	9604.63	13849.4	6014.93	120572	7108.17	30031.4	13960.7	21829.1	16139.1	9154.49	13226.8	13849.4	38177.4	14530.4	13891	7754.28	11766.4	6483.4	31571.2	36315.5	16155.2	31257.1	8875.05	31257.1	62944	9063.41	6355.02	16697.3	7122.4	16383	6925.74	14030.7	55270.8	4179.72	16614	6118.06	5009.04	3197.1	28853.9	7762.03	33860.4	12657.4	16831.4	18196.8	14545
4321-BL	30031.4	21698.5	14314.1	3908.86	8518.54	14058.7	4532.37	129314	8647.28	30946	5602.68	11579.6	17068.7	10467.2	14299.8	15290.7	47098.7	15048	18288	10646.6	12481.5	6863.68	42616.6	9452.18	18490.3	30031.4	9018.2	29436.8	87553	10721.4	7517.58	18453.3	4726.78	19168	7009.35	16498.1	47098.7	4.54e-05	16465.1	7715.61	6051.13	3983.83	40538.2	1546.89	23388.5	13521	10764.4	18069.8	16042.5
4321-5 min	34891.6	23388.5	13960.7	4307.01	9818.27	12369.6	4587.08	131926	8291.61	33523.4	5019.07	15444.4	17188.6	11968.1	12124.7	13253.3	53103.6	23155.8	20806.1	11237.4	12835.9	5978.95	57526.4	4332.93	18288	29143.9	8561.24	29143.9	114691	10311.3	7738.79	17765.3	4150.57	19418.9	7442.78	18958.4	54720.8	1704.45	18863.8	10137.5	6081.46	7677.12	46166	3405	27173.6	16301.3	15537.3	19673	15740.6
4321-1 hr	36680.5	19771.6	15138.6	4783.84	11203.7	18638.8	5889.93	124244	8883.94	29732.6	6266.67	10076.9	18434.9	11884.6	11579.6	13319.7	47098.7	23861	22925.4	12124.7	13521	6654.18	46166	7354	16764.2	30333.2	9966.65	31571.2	72402.8	10477.7	7998.43	24587.7	4596.27	22697.3	7002.34	24343	56387.3	1480.3	16881.9	10087	5925.38	5767.53	49020.8	12064.2	32859.6	12076.3	15398.1	19322	15740.6
4321-5 hr	28566.8	21482.6	14647.1	4354.65	10829.2	13359.7	4523.31	120572	9099.73	33523.4	5872.29	13413.3	16865.1	12695.5	12307.9	13174	50011.1	20681.6	25336.5	12619.5	13359.7	6167.2	52575.2	4438.18	19341.3	27722.5	10219	31257.1	101722	10807.5	7302.7	20070.4	5937.24	20640.3	7715.61	16498.1	66836.2	17818.6	20414.5	11036.9	8151.85	5372.24	43914.5	18033.7	45251.9	13849.4	32859.6	22925.4	17712
4321-24 hr	28853.9	21099.4	13588.8	3766.87	10872.6	15260.2	6118.06	134592	9154.49	31888.5	11339	19129.8	17535.8	12040.1	14764.8	13147.7	44801.6	15078.1	17890	11003.8	12556.6	7215.59	50513.7	3846.81	19168	32532.7	10259.9	32859.6	84120	9348.77	8143.7	20251.8	9759.53	21311.5	7910.92	18033.7	66836.2	11614.4	22247.8	8184.52	9255.75	6069.31	41772.8	11271.1	40134.9	14928.1	18124.1	23388.5	21568.7
4322-BL	16236.2	18361.3	12951.9	3209.92	7093.96	12456.5	2462.67	128027	8192.71	29143.9	5239.6	11282.4	12100.5	5361.5	12964.9	11696	34200.6	13808	14115.1	10147.7	11849	3487.71	31257.1	6981.37	13974.6	26108.1	8973.22	29143.9	39735.5	11707.7	5972.97	18196.8	2377.96	12444.1	7331.97	15244.9	34544.4	4.54e-05	19322	4707.91	2966.09	4179.72	24343	4.54e-05	13507.5	10593.5	4011.82	12382	14299.8
4322-5 min	18996.3	20764.5	13766.6	3181.15	9009.19	12271.1	2397.06	138691	10249.7	33860.4	6877.43	16547.7	14647.1	8283.33	14824	11778.1	36680.5	14574.1	16090.8	11147.8	13494	7555.27	28566.8	12112.6	17223	37049.1	9009.19	30031.4	48050.1	10796.7	6627.61	18015.7	5171.92	17747.5	7136.66	17961.7	41772.8	3133.8	21247.6	5094.93	7465.15	5192.65	32532.7	3439.22	16881.9	13904.9	5784.86	14987.9	17800.8
4322-1 hr	18882.7	20537.3	15382.7	3695.98	11305	13534.5	3099.51	140084	8647.28	30946	6457.51	12307.9	11944.2	6981.37	11778.1	12222.1	33189.9	13480.5	18769.7	12076.3	13697.9	5286.97	30946	9528.09	15630.8	29732.6	10970.9	24343	39735.5	13200.4	7108.17	17413.5	3975.87	15914.7	6241.65	17188.6	39735.5	3084.05	23388.5	5034.15	3165.29	8176.34	24343	6093.64	14299.8	11742.9	2588.93	12823.1	16383
4322-5 hr	23623.6	20537.3	13200.4	3897.15	9108.83	15017.9	2980.96	129314	7608.34	34891.6	5084.75	10498.6	15867.1	11136.7	11395.8	13226.8	43914.5	18033.7	19496.7	12100.5	12357.3	5715.86	43914.5	4532.37	17465.8	28282.5	9386.24	26370.5	52575.2	10786	6680.85	20434.9	5054.33	17997.7	6700.92	15646.5	54176.3	3714.5	21590.3	8225.55	4411.63	4259.9	35596.4	12759.1	28566.8	10850.9	17223	19322	12746.3
4322-24 hr	20150.8	18882.7	13752.8	3744.34	9265.01	15108.3	4541.44	153277	7654.12	34544.4	7193.98	14429.1	14794.3	10775.2	17836.5	13561.6	41772.8	16697.3	15063	9339.43	13821.8	5286.97	34891.6	6939.61	19206.4	33189.9	8839.63	28282.5	54176.3	9897.13	6849.97	20475.8	7555.27	17430.9	6863.68	14299.8	58688.5	8225.55	25591.1	7966.49	1806.24	5276.4	36315.5	6198.11	26108.1	9749.78	13213.6	16106.9	13279.8
4323-BL	28001.1	23388.5	13835.6	3314.29	10786	13697.9	3261.69	154817	7754.28	38948.7	8510.02	14691.1	15537.3	11316.3	18306.3	11544.9	43477.6	16042.5	19950.3	11395.8	14400.2	5630.76	62317.6	8006.43	19516.2	28853.9	8821.97	32209	129314	10721.4	7982.44	20743.7	5340.1	17017.5	9099.73	21698.5	58688.5	3936.31	25336.5	9376.86	9265.01	4582.5	45706.7	2673.12	20743.7	14913.2	11637.6	16106.9	18178.6
4323-5 min	29143.9	22471.4	19970.3	3952.09	17120	16074.7	5276.4	134592	12926.1	39340.1	11350.3	15352	17553.3	9471.1	14129.2	13240	43044.9	20394.1	23861	15867.1	18863.8	6727.78	54720.8	22925.4	20050.3	41357.1	14357.1	29436.8	91126.1	10551.3	9072.47	22247.8	5019.07	17659	8374.95	23155.8	76114.9	4555.09	26635.5	6235.41	7079.79	10477.7	48533	2370.84	25591.1	17085.8	7244.51	17783	21078.3
4323-1 hr	28853.9	20910.4	16383	4192.28	12283.4	13849.4	3991.81	147267	12028.1	44801.6	12222.1	18069.8	16781	11849	14779.6	13200.4	51534.2	21807.3	22471.4	14750	15882.9	6367.74	69563.8	5848.85	21611.9	32532.7	10883.5	33523.4	151752	8192.71	10689.3	23623.6	5079.66	18087.9	4196.47	24343	80821.7	7608.34	27446.7	11498.8	8769.2	9200.38	56954	11980.1	38561.1	16797.7	15306	18416.5	22247.8
4323-5 hr	20723	19890.5	13346.4	3327.58	8821.97	12052.2	3084.05	150242	8078.81	36315.5	6463.98	14588.7	14794.3	9237.25	9595.02	10861.7	42616.6	18694.8	17997.7	10352.7	13108.3	5135.85	51534.2	6891.2	17925.9	24834.8	8192.71	28001.1	115844	10905.3	8070.74	20578.5	3816.16	15930.6	8283.33	22471.4	61697.6	12887.3	25591.1	9246.5	6045.08	4610.08	34200.6	11248.6	28566.8	17729.8	24587.7	19732.1	17553.3
4323-24 hr	22471.4	19831	16366.6	3512.21	10435.8	14559.5	5135.85	138691	11418.6	40134.9	13453.6	19418.9	18288	10829.2	15078.1	11754.6	41772.8	18490.3	16663.9	10742.9	15630.8	6953.5	54720.8	11048	20010.3	33860.4	10056.8	31571.2	137310	7832.21	8973.22	22925.4	10689.3	19034.3	8103.08	23861	74607.8	8673.26	27173.6	9127.07	10519.6	7030.41	41772.8	10066.8	35954.1	13373.1	20110.6	21850.9	20414.5
4324-BL	18051.8	19457.7	13494	3936.31	10721.4	12977.9	5100.02	148747	7832.21	29436.8	8716.73	12173.3	11498.8	7037.44	11103.3	11754.6	37797.6	15078.1	16764.2	9956.69	13548.1	5334.76	50011.1	21633.5	16481.6	29143.9	8408.51	25591.1	73865.4	12209.9	7738.79	20312.7	4234.41	17588.5	6542.01	16881.9	43914.5	4469.36	23623.6	5779.08	6210.52	7165.26	33189.9	4880.49	18527.3	12913.1	9643.12	14764.8	17747.5
4324-5 min	26635.5	20211.3	15002.9	4722.06	12784.6	12258.8	5404.57	131926	10540.7	33189.9	8839.63	13346.4	14794.3	10087	13629.6	11081.1	44801.6	19053.4	20030.3	14086.9	15962.5	5733.03	71682.4	8416.93	18657.4	29732.6	10689.3	30333.2	87553	11766.4	8964.25	22925.4	4394.02	20434.9	6891.2	19633.7	51021.4	3681.22	25084.4	7101.06	6374.11	6960.45	35954.1	5393.77	21568.7	13918.9	10583	17623.7	19516.2
4324-1 hr	29436.8	20373.7	16432.2	5710.14	14545	15244.9	5458.88	130614	10938	35596.4	5825.5	14735.3	19438.3	11766.4	10137.5	11637.6	54176.3	22697.3	22471.4	15552.9	16865.1	6700.92	93901.3	6393.26	20557.9	32209	11544.9	39340.1	92042	7465.15	9946.74	26108.1	4048.09	21590.3	9556.72	28853.9	70969.1	4363.37	26635.5	11305	8416.93	6470.44	54720.8	18215	28001.1	13629.6	22925.4	24834.8	18977.3
4324-5 hr	26903.2	20764.5	15568.4	5491.74	12797.4	15867.1	4429.31	123007	10229.2	40134.9	8022.46	16399.4	19791.3	10732.2	12149	11696	45706.7	23861	21590.3	15459.8	15459.8	6734.5	92042	6161.03	21268.9	31888.5	11825.3	42192.6	115844	8690.62	9907.03	26635.5	5558.04	20394.1	7723.32	24587.7	77652.6	8946.34	26108.1	8857.32	7738.79	6829.46	43477.6	11614.4	29436.8	13399.9	30031.4	26108.1	19673
4324-24 hr	15290.7	20030.3	15506.3	5569.16	13821.8	13821.8	6953.5	126754	10076.9	36315.5	14328.4	21396.9	18379.7	11789.9	12977.9	11649.3	45251.9	18564.4	18051.8	12173.3	17017.5	7179.61	79221.2	5984.93	20702.3	36680.5	10721.4	35596.4	87553	9036.26	9996.6	24834.8	11614.4	21829.1	9547.17	17925.9	73130.4	7895.12	25336.5	8769.2	7700.19	6548.56	47572	13467	32532.7	14588.7	20578.5	23155.8	18490.3
4325-BL	22004.4	22925.4	15677.8	5773.31	12682.8	15677.8	4179.72	111302	10959.9	37797.6	8769.2	16058.6	17747.5	13656.9	15108.3	13003.8	49020.8	20251.8	20434.9	16058.6	17430.9	7762.03	79221.2	11081.1	21226.4	33189.9	12406.8	40134.9	80821.7	8400.11	11159	23623.6	5750.26	19673	8275.05	24100.8	71682.4	2117.52	25591.1	12004.1	10775.2	3816.16	61083.7	2014.25	28566.8	14400.2	19399.5	20272.1	19950.3
4325-5 min	23623.6	23155.8	14603.3	5574.74	11282.4	15506.3	5878.16	128027	10818.4	36315.5	8349.86	15662.1	16383	12594.3	16333.9	14720.6	48050.1	20394.1	19614	14357.1	17171.4	8266.78	61083.7	32532.7	20619.7	47098.7	11282.4	36315.5	83283	7895.12	10872.6	24587.7	6335.98	20743.7	9566.29	20952.2	68871.7	2075.59	25084.4	11282.4	8291.61	5519.27	53103.6	4380.86	24100.8	14299.8	13521	18657.4	18490.3
4325-1 hr	19129.8	22247.8	17979.7	6304.38	14559.5	15630.8	5972.97	120572	11579.6	39735.5	9461.63	18196.8	16983.5	13794.1	16285	12848.7	51021.4	24587.7	24834.8	16764.2	16898.8	7044.48	74607.8	9386.24	21396.9	34544.4	12771.9	40945.6	91126.1	8103.08	12016.1	25084.4	6008.92	22026.5	8595.55	21247.6	70262.9	7442.78	28001.1	14256.9	8022.46	4939.4	55270.8	19322	40134.9	15772.1	27722.5	22697.3	21311.5
4325-5 hr	17483.3	23155.8	18657.4	6399.66	12283.4	13684.2	5409.97	137310	10604.1	40134.9	8955.3	18215	17171.4	12861.6	18342.9	12848.7	53103.6	28566.8	23388.5	15724.9	16203.8	7172.43	73130.4	19129.8	22026.5	34891.6	11696	39735.5	87553	10076.9	10764.4	27173.6	7800.94	23388.5	9691.46	18638.8	91126.1	18033.7	30031.4	15898.8	8383.33	5019.07	49513.5	24343	54176.3	15229.7	47572	24587.7	18807.3
4325-24 hr	16058.6	22471.4	18069.8	6418.89	12746.3	17925.9	6451.06	121783	12124.7	41357.1	15867.1	24834.8	17344	12644.8	16764.2	11778.1	46166	18527.3	19360.7	13877.2	16915.7	6918.82	76114.9	20434.9	20557.9	37049.1	12406.8	40538.2	95798.3	8716.73	11025.9	26370.5	10249.7	22925.4	10981.9	19015.3	92042	7903.02	28566.8	12746.3	9566.29	6291.78	51534.2	15382.7	59874.1	15260.2	34544.4	22925.4	17943.8
HeLa+PV	19438.3	18788.5	15063	17240.2	17413.5	28853.9	35242.2	9847.76	19322	16220	31571.2	52575.2	61083.7	4.53999e-05	20090.5	9528.09	4.53999e-05	10373.4	12197.7	4559.65	16383	2199.53	17712	4841.6	28282.5	17979.7	10561.8	13507.5	4.53999e-05	11968.1	20353.3	18958.4	4.53999e-05	10321.7	27722.5	91126.1	11742.9	42616.6	17676.6	159532	5105.12	9604.63	4315.64	29436.8	27722.5	22925.4	16010.5	27722.5	17068.7
Jurkat+Caly	17872.2	27173.6	18033.7	16531.1	36315.5	3284.6	32532.7	6317	29143.9	11707.7	41357.1	20353.3	22471.4	1759.88	8982.2	7895.12	4.53999e-05	6747.99	11837.2	6489.88	22471.4	8127.43	4.53999e-05	6393.26	15946.6	23388.5	13835.6	12594.3	1642.54	11036.9	13373.1	18564.4	1619.71	17223	13548.1	133252	213203	416649	96761	8078.81	28566.8	44801.6	12431.6	273758	98715.8	348015	311763	88433	25591.1
Jurkat+Etop	44801.6	31571.2	10087	9720.58	32532.7	6925.74	42616.6	9575.85	25848.3	25336.5	124244	84965.5	31571.2	4.53999e-05	14720.6	4.53999e-05	4.53999e-05	10775.2	7230.04	6361.38	24834.8	4.53999e-05	4.53999e-05	3967.93	18676.1	30333.2	13808	9907.03	4.53999e-05	14016.6	16697.3	18601.6	4.53999e-05	9652.77	18620.2	151752	18564.4	91126.1	18863.8	4628.55	14143.4	23861	2046.73	30638.1	17872.2	14735.3	19187.2	33523.4	15630.8
HeLa Untr	30638.1	14371.5	7310.01	21807.3	22697.3	33860.4	21590.3	4433.75	14086.9	6298.08	8673.26	8848.47	17188.6	1511.72	18958.4	1143.67	4.53999e-05	22247.8	13711.6	3162.13	11192.5	6185.73	24100.8	3155.81	17171.4	14617.9	7926.76	9302.14	4.53999e-05	4491.76	16350.3	22925.4	6754.74	21568.7	26370.5	16865.1	10959.9	4.54e-05	3999.8	2705.39	9604.63	4398.42	3340.92	39340.1	6981.37	6291.78	1811.66	10117.3	11248.6
Supplemental Table 2: List of all antibodies used in this study along with vendor and dilution used for RPPA.
[truncated: 79 more columns]
